# Supplementary material for: Genomic Landscapes of Noncoding RNAs Regulating VEGFA and VEGFC Expression in Endothelial Cells
Source: Mol Cell Biol. 2021 Jun 23;41(7):e00594-20. doi: 10.1128/MCB.00594-20 (PMC8224232; doi:10.1128/MCB.00594-20)
Supplement: Supplemental file 1 — Table S1. Download MCB00594-20_Supp_1_seq3.xlsx, XLSX file, 0.02 MB [file mcb00594-20_supp_1_seq3.xlsx]

## Sheet: VEGFA-LNC
Table S1: Top 80 genes upregulated and downregulated upon VEGFA-LNC deletion
Upregulated				Downregulated
Gene	logFC	Gene	logFC	Gene	logFC	Gene	logFC
LTB	7,4	RSAD2	2,4	PDE1C	-7,2	PMEPA1	-3,4
FSCN2	5,6	RTP4	2,3	LINC01419	-7,0	MUC16	-3,4
CPXCR1	5,2	SLC22A18	2,3	UCA1	-7,0	EGR2	-3,3
MX2	4,7	PRRT2	2,2	ADAMTS9	-6,5	HDAC9	-3,3
CT55	4,7	LEPR	2,1	PRR9	-6,0	FGL2	-3,3
HIF3A	4,6	CEBPD	2,1	PLCZ1	-5,7	NEDD9	-3,3
SPTA1	4,5	PCDHB2	2,1	LOC105369203	-5,6	STOX2	-3,3
GMFG	4,5	PHF10	2,0	SLCO1B3	-5,4	SLIT3	-3,3
IFITM1	4,5	LIMD2	2,0	IL7R	-5,2	SERPINE2	-3,2
LINC00648	4,4	CNTNAP3B	1,9	MT1E	-5,1	DRB1	-3,2
KLHDC8B	3,9	ARHGAP45	1,9	RNASE7	-4,9	LOC643201	-3,2
KDF1	3,8	HECW2-AS1	1,9	TRIM29	-4,8	EFCAB6	-3,1
SGCZ	3,8	KLF9	1,9	TMEM132B	-4,7	SUGCT	-3,1
TMTC1	3,7	NTNG2	1,9	LINC01483	-4,6	HRH2	-3,1
SLC7A2	3,6	SIGLEC15	1,8	SLAMF7	-4,6	FOLR3	-3,1
GTSF1	3,5	SCARNA10	1,8	GCSAML	-4,3	DUSP8	-3,1
NAA11	3,4	TMEM9B-AS1	1,8	LINC01425	-4,3	PRSS35	-3,0
CFP	3,4	TMEM92	1,8	CCR4	-4,3	ANKRD35	-3,0
MDGA2	3,3	CLEC2B	1,8	PIK3C2G	-4,3	ALDH1A1	-3,0
GAREM2	3,2	TRAPPC6A	1,7	KCNQ3	-4,2	FREM3	-3,0
CLYBL	3,1	MX1	1,7	KCNJ2	-4,1	EMCN	-3,0
C1R	3,1	MXI1	1,7	ITGB8	-4,1	KCTD4	-2,9
LINC02416	3,1	ABCA1	1,7	IL36A	-4,1	TMEM45A	-2,9
SLC22A31	3,0	FAM107A	1,7	INSC	-4,0	SPRR2B	-2,9
IFIT1	3,0	RAET1E	1,7	KSR2	-4,0	PLCH2	-2,9
IFIT3	3,0	TMEM121	1,7	LCP2	-4,0	RELN	-2,9
ADA2	3,0	SSTR5	1,7	PDGFD	-3,9	PDZD2	-2,9
EXOC3L1	2,9	C1GALT1C1L	1,7	B3GALT5	-3,8	CREB5	-2,8
LOC101928201	2,9	EVI2B	1,7	LOC102724084	-3,8	IL13RA2	-2,8
PPL	2,8	PLEKHA5	1,6	GHR	-3,8	GLRA3	-2,8
HSD11B1	2,7	IL33	1,6	ABCC9	-3,8	EFR3B	-2,8
GAL3ST4	2,6	SH2D3A	1,6	DCLK1	-3,7	CD300C	-2,8
ZNF395	2,6	RGS17	1,6	CAPN8	-3,6	VASN	-2,8
FAM133A	2,6	CACNG6	1,6	KRTAP4-8	-3,6	NTM	-2,8
CLIC2	2,6	LOC105369827	1,6	EML5	-3,6	SPX	-2,8
LRG1	2,6	NRSN2	1,6	CCL26	-3,5	MMP19	-2,8
APLN	2,6	DHRS13	1,6	CACNA2D1	-3,5	ARFGEF3	-2,8
IFIT2	2,5	OSCAR	1,6	DAPK1	-3,5	CDK14	-2,8
ACVR2B-AS1	2,5	FCGRT	1,6	FGF1	-3,5	NLRC4	-2,8
SPRY1	2,5	LRMP	1,6	NDST3	-3,4	ATOH8	-2,7

## Sheet: VEGFC-LNC
Table S1: Top 80 genes upregulated and downregulated upon VEGFC-LNC deletion
Upregulated				Downregulated
Gene	logFC	Gene	logFC	Gene	logFC	Gene	logFC
GRIN3B	7,3	JPH4	2,2	PXDN	-9,6	MYO15A	-4,1
XAF1	5,7	MPZL3	2,2	LINC01425	-9,3	NREP	-4,0
PMCH	5,7	NTN4	2,1	SPRR2B	-7,8	CD74	-3,9
KLHDC7B	5,4	FAS	1,9	TENM1	-7,8	ZNF648	-3,9
SIDT1	4,9	CASC15	1,9	SPRR2A	-7,7	CNTNAP4	-3,9
INHBE	4,5	DDIT4	1,9	TNC	-7,5	LOC100506258	-3,7
LBH	4,4	SLCO1B3	1,9	ZNF613	-7,3	TBC1D30	-3,4
NUPR1	4,3	CLEC12B	1,9	PDE7B	-7,0	MAGEC2	-3,2
PCDHGA7	4,3	SLC52A3	1,9	FOXF2	-6,7	GNAI1	-3,2
SCARNA5	4,0	BIRC7	1,9	EMCN	-6,1	LNCOC1	-3,0
RETREG1	3,9	UNC5B	1,8	GPR158	-6,0	LCE2A	-3,0
TNIP3	3,9	ANGPTL4	1,8	HLA-DRB1	-6,0	IL2RG	-3,0
ATP6V0D2	3,5	FERMT3	1,8	TMEM132D-AS1	-5,9	AADAT	-3,0
SNORA74A	3,3	HCN2	1,8	ADAMTS9	-5,9	ADCY2	-3,0
CARD11	3,2	P4HA3	1,8	NHEG1	-5,8	PIK3AP1	-2,9
NOG	3,1	RMRP	1,8	LINC02141	-5,8	PLCE1	-2,9
COL12A1	3,0	RCAN1	1,8	LINC00648	-5,6	RYR2	-2,9
VPS37D	3,0	TMEM38A	1,8	COBLL1	-5,6	METTL7A	-2,8
SCARNA6	2,9	SYT7	1,7	CREB5	-5,5	HRH2	-2,8
CPE	2,9	TGFA	1,7	GALNT3	-5,5	PLCB2	-2,7
SIGLEC14	2,9	APC2	1,7	LRRC7	-5,3	SPN	-2,6
SCARNA10	2,9	CCPG1	1,7	XIST	-5,2	FOXL2	-2,5
ZNF493	2,8	DKK3	1,7	FAR2P2	-5,2	TENT5C	-2,5
SNORA73B	2,7	CORO6	1,7	SLC16A7	-5,1	HMCN2	-2,4
SUCNR1	2,7	SERPINE1	1,7	LOC105369203	-5,1	GPR19	-2,4
HMOX1	2,6	BTG2	1,7	NAALAD2	-5,1	ALX1	-2,4
NID2	2,6	GREB1	1,7	LMX1B	-5,0	PPFIA4	-2,4
RFPL4A	2,5	SNORA12	1,7	ARNT2	-5,0	CRYZL2P	-2,4
P2RX3	2,5	FRAS1	1,7	PPL	-5,0	MNS1	-2,3
CHAC1	2,5	TNFSF18	1,7	CALB2	-4,9	CAPG	-2,3
SNHG20	2,5	SEL1L3	1,7	HLA-DRA	-4,9	ITGA4	-2,3
RND1	2,5	NMNAT1	1,6	SSX1	-4,7	PNPLA3	-2,3
TMEM232	2,4	ANTXR1	1,6	FAM9B	-4,6	PRELP	-2,3
SULF2	2,4	PGM2L1	1,6	NCKAP1L	-4,6	FAT1	-2,2
SNORD17	2,3	EDN1	1,6	SCN3A	-4,6	CD22	-2,2
CHPF	2,3	NXF3	1,5	ZNF608	-4,5	QPRT	-2,1
FN1	2,3	TPP1	1,5	MT1E	-4,5	ST3GAL6	-2,1
SNHG3	2,2	TM6SF1	1,5	INTS6L	-4,3	MYO1B	-2,1
FBXO32	2,2	FAM210B	1,5	CAPN8	-4,2	MND1	-2,1
CD70	2,2	APCDD1L	1,5	LINC01344	-4,2	HIST2H2BF	-2,0
